# Supplementary material for: Common Variants in the COL4A4 Gene Confer Susceptibility to Lattice Degeneration of the Retina
Source: PLoS One. 2012 Jun 19;7(6):e39300. doi: 10.1371/journal.pone.0039300 (PMC3378527; doi:10.1371/journal.pone.0039300)
Supplement: Table S1 — Seven microsatellite markers used in the individual DNA screening. OR, odds ratio. *Each allele was named by the size of its amplification. P values were calculated by χ2 test 2×2 contingency table. These P values were corrected by multiplying by the number of observed alleles at the locus (Pc value). (XLS) [file pone.0039300.s002.xls]

## Sheet: TableS1
Table S1. Seven microsatellite markers used in the individual DNA screening
			Disease-associated Allele*	Frequency, %
		No. of alleles		Cases	Controls				Nearest gene
Marker	Chromosome			(n = 294)	(n = 294)	P	Pc	OR
D2S0276i	2q36.3	9	330	0.212585	0.336177	2.07614e-06	1.86853e-05	0.533105	COL4A4
D4S2382	4p14	8	242	0.207192	0.146259	0.00632	0.05056	1.52549	NABP2
D4S0288i	4p14	11	437	0.085034	0.04811	0.0113546	0.124901	1.83882	NABP2
D4S0391i	4q32.3	10	432	0.423469	0.372852	0.077007	0.77007	1.23547	SPOCK3
D11S0448i	11p15.3	15	259	0.416667	0.359107	0.0433693	0.65054	1.27478	ARNTL
D11S0007i	11q23.3	12	337	0.267007	0.336735	0.00920448	0.110454	0.7175	MGC131
D13S0500i	13q31.1	8	344	0.433673	0.369048	0.023782	0.190256	1.30921	Unknown
OR, odds ratio. *Each allele was named by the size of its amplification.
P values were calculated by χ2 test 2 x 2 contingency table. These P values were corrected by multiplying by the number of observed alleles at the locus (Pc value).
