# Supplementary material for: Common Variants in the COL4A4 Gene Confer Susceptibility to Lattice Degeneration of the Retina
Source: PLoS One. 2012 Jun 19;7(6):e39300. doi: 10.1371/journal.pone.0039300 (PMC3378527; doi:10.1371/journal.pone.0039300)
Supplement: Table S2 — Allelic association results for D2S0276i and 47 SNPs in the COL4A4 and RHBDD1 gene regions. 1, major allele; 2, minor allele; OR, odds ratio; SNP, single nucleotide polymorphism. Position is distance from short arm telomere. P values were calculated by χ2 test 2×2 contingency table. We corrected P values (Pc) of D2S0276i and 47 SNPs in the combined stage for multiple testing by Bonferroni's method and Haploview program using 10,000 permutations, respectively. (XLS) [file pone.0039300.s003.xls]

## Sheet: TableS2
Table S2. Allelic association results for D2S0276i and 47 SNPs in the COL4A4 and RHBDD1 gene regions
					GWAS stage				Replication stage				Combined stage
					Minor allele frequency, %				Minor allele frequency, %				Minor allele frequency, %
	Position			Alleles	Cases	Controls			Cases	Controls			Cases	Controls
rs ID	(Build 37.1)	Gene	Location	(1>2)	(n = 294)	(n = 294)	P		(n = 280)	(n = 314)	P		(n = 574)	(n = 608)	P	Pc	OR
rs36070966	227729486	RHBDD1	Mis-sense	A>G	0	0	-		0	0	-		0	0	-	-	-
rs35731955	227729737	RHBDD1	Mis-sense	G>A	0	0	-		0	0	-		0	0	-	-	-
rs35327472	227729791	RHBDD1	Mis-sense	G>A	0	0	-		0	0	-		0	0	-	-	-
rs6752707	227766822	RHBDD1	Intron	C>G	40.6463	37.7133	0.303332		40.1786	39.0323	0.687613		40.4181	38.3914	0.301	0.9994	1.0886
rs4675115	227769123	RHBDD1	Intron	G>C	45.2218	52.7304	0.0101392		51.4286	48.3974	0.297656		48.2548	50.4959	0.2765	0.9982	0.914231
rs34134244	227778999	RHBDD1	Mis-sense	C>T	0	0	-		0	0	-		0	0	-	-	-
rs1864271	227780266	RHBDD1	Intron	C>G	18.0887	14.1638	0.0677343		17.0909	16.0772	0.641208		17.6056	15.149	0.1197	0.893	1.19681
rs4675124	227802354	RHBDD1	Intron	A>G	35.4949	45.7192	0.000369786		42.8571	41.6667	0.678826		39.0925	43.6258	0.0267	0.4197	0.829391
rs4129886	227821020	RHBDD1	Intron	T>A	20.7483	14.3345	0.00386714		17.5	17.4121	0.968256		19.1638	15.9241	0.0438	0.5717	1.25168
rs10189579	227864876		Intergenic	A>G	41.9521	38.6207	0.246612		38.0357	40.3226	0.421755		40.035	39.5	0.7914	1	0.977913
D2S0276i	227893485	COL4A4	Intron	[AAT]12	21.3	33.6	2.07614e-06		25.4	31.4	0.0219809		23.3	32.5	6.48106e-07	5.83295e-06	0.630744
rs1917127	227895125	COL4A4	Intron	A>G	41.6096	38.2759	0.24561		37.3214	39.3548	0.473251		39.5105	38.8333	0.7371	1	0.97198
rs34728338	227895261	COL4A4	Mis-sense	G>C	0	0	-		0	0	-		0	0	-	-	-
rs3754846	227911661	COL4A4	Intron	G>A	16.6096	15.5172	0.611842		18.0357	17.3633	0.762244		17.3077	16.4725	0.5893	1	1.06131
rs1800517	227915832	COL4A4	Mis-sense	G>A	49.6575	46.8966	0.345922		44.6429	44.1935	0.876729		47.2028	45.5	0.4086	0.9999	1.07088
rs13027659	227915847	COL4A4	Mis-sense	C>T	0	0	-		0	0	-		0	0	-	-	-
rs35138315	227917083	COL4A4	Non-sense	G>C	0	0	-		0	0	-		0	0	-	-	-
rs75875272	227919379	COL4A4	Mis-sense	C>T	0	0	-		0	0	-		0	0	-	-	-
rs3769641	227922321	COL4A4	Intron	A>G	21.2329	15.3448	0.00938516		18.0357	17.5806	0.838286		19.6678	16.5	0.0462	0.5968	0.807106
rs36121515	227924228	COL4A4	Mis-sense	G>A	0	0	-		0	0	-		0	0	-	-	-
rs34236495	227927294	COL4A4	Mis-sense	C>T	0	0	-		0	0	-		0	0	-	-	-
rs13411764	227935910	COL4A4	Intron	A>G	22.4315	21.7241	0.771113		22.3214	21.2903	0.668276		22.3776	21.5	0.6077	1	0.95004
rs35998949	227945181	COL4A4	Mis-sense	T>C	0	0	-		0	0	-		0	0	-	-	-
rs1800516	227946893	COL4A4	Mis-sense	C>G	0	0	-		0	0	-		0	0	-	-	-
rs3923084	227948726	COL4A4	Intron	A>T	22.9452	17.7586	0.0280081		21.4286	19.0323	0.305657		22.2028	18.4167	0.0226	0.373	0.790981
rs2229814	227954599	COL4A4	Mis-sense	G>A	54.7945	46.5517	0.0049161		52.6786	46.7742	0.0427987		53.7587	46.6667	0.0006	0.0152	1.32865
rs10179198	227956664	COL4A4	Intron	A>C	32.8231	30.102	0.315021		32.6786	27.8846	0.0727164		32.7526	28.9604	0.046	0.6226	1.19472
rs4389330	227957483	COL4A4	Intron	G>C	52.3973	42.7586	0.000993891		51.7857	44.1935	0.00912984		52.0979	43.5	3.1013e-05	0.0004	1.41262
rs7558081	227958469	COL4A4	Intron	T>C	43.1973	51.8836	0.00290766		44.2857	53.8339	0.00102552		43.7282	52.8926	6.9091e-06	1.01552e-05	0.692096
rs2894632	227964554	COL4A4	Intron	C>T	26.7123	26.0345	0.793011		26.9643	27.0968	0.95919		26.8357	26.5833	0.8902	1	0.987193
rs16823202	227966148	COL4A4	Intron	C>T	41.0959	44.5392	0.233991		43.5714	42.6045	0.737462		42.3077	43.543	0.5571	1	0.950824
rs1574392	227967105	COL4A4	Intron	A>G	36.3014	32.7586	0.203727		36.0714	33.3871	0.333264		36.1888	33.0833	0.1141	0.8823	0.871761
rs10182325	227970458	COL4A4	Intron	A>G	49.1438	45	0.156723		49.6429	45.4984	0.154229		49.3881	45.2579	0.0452	0.5876	0.847234
rs4571049	227974922	COL4A4	Intron	G>A	30.137	29.4828	0.807248		26.6071	32.2581	0.0336773		28.4091	30.9167	0.1841	0.9708	0.886707
rs2272528	227976749	COL4A4	Intron	G>C	31.1644	30	0.666407		28.5714	35	0.0180339		29.8951	32.5833	0.1605	0.952	0.882315
rs6743614	227977893	COL4A4	Intron	A>C	44.2177	43.5154	0.808413		44.6429	46.1661	0.598913		44.4251	44.8845	0.7388	1	0.981583
rs11675161	227978479	COL4A4	Intron	A>G	19.0068	21.7241	0.249685		23.75	16.2903	0.00133103		21.3287	18.9167	0.1452	0.936	0.860529
rs1922020	227979775	COL4A4	Intron	G>T	27.3973	31.2069	0.153315		30	27.4194	0.327511		28.6713	29.25	0.7575	1	1.02853
rs6713185	227986406	COL4A4	Intron	C>T	41.2671	39.6552	0.575318		39.8214	38.6731	0.68686		40.5594	39.1486	0.4857	1	0.942836
rs4312483	227999523	COL4A4	Intron	A>G	27.5685	32.5862	0.0619543		33.2143	30.8065	0.375733		30.3322	31.6667	0.4851	1	1.06438
rs7558432	228005906	COL4A4	Intron	A>G	24.1438	27.5862	0.179883		27.8571	24.3548	0.170896		25.9615	25.9167	0.9802	1	0.997667
rs10498217	228010257	COL4A4	Intron	G>A	5.99315	6.2069	0.878907		7.70609	6.43087	0.392408		6.83012	6.3228	0.6202	1	1.08612
rs16823264	228012183	COL4A4	Mis-sense	A>G	0	0	-		0	0	-		0	0	-	-	-
rs12476572	228014767	COL4A4	Intron	G>A	42.9795	40	0.302288		41.7857	40.1613	0.570929		42.3951	40.0833	0.2557	0.9958	1.10012
rs10187310	228017587	COL4A4	Intron	C>G	45.9184	43.3447	0.375105		43.75	44.4089	0.819511		44.8606	43.8944	0.6865	1	1.03992
rs2222869	228024138	COL4A4	Intron	A>C	46.4041	43.9655	0.403234		45	42.5806	0.402813		45.7168	43.25	0.2296	0.9899	0.90492
rs1922022	228030362	COL4A3	Intron	C>T	37.6712	33.1034	0.103215		34.3525	33.2258	0.683325		36.0526	33.1667	0.1423	0.9338	0.880226
rs6718820	228038804	COL4A3	Intron	C>A	25.6849	30.8621	0.0498433		30.7143	32.3052	0.557648		28.1469	31.6054	0.0678	0.7242	0.847707
1, major allele; 2, minor allele; OR, odds ratio; SNP, single nucleotide polymorphism.
Position is distance from short arm telomere. P values were calculated by χ2 test 2 x 2 contingency table. We corrected P values (Pc) of D2S0276i and 47 SNPs in the combined stage for multiple testing by Bonferroni's method and Haploview program using 10,000 permutations, respectiveｌy.
